# Supplementary material for: B Cell Response Induced by SARS-CoV-2 Infection Is Boosted by the BNT162b2 Vaccine in Primary Antibody Deficiencies
Source: Cells. 2021 Oct 27;10(11):2915. doi: 10.3390/cells10112915 (PMC8616496; doi:10.3390/cells10112915)
Supplement: Supplementary file 1 [file cells-10-02915-s001.zip]

Archive with 1 entries (1 files):
- cells-1404156-supplementary.pdf
